# Supplementary material for: Cross Pharmacological, Biochemical and Computational Studies of a Human Kv3.1b Inhibitor from Androctonus australis Venom
Source: Int J Mol Sci. 2021 Nov 13;22(22):12290. doi: 10.3390/ijms222212290 (PMC8618407; doi:10.3390/ijms222212290)
Supplement: Supplementary file 1 [file ijms-22-12290-s001.zip]

Archive with 1 entries (1 files):
- ijms-1425888-supplementary.pdf
